# Supplementary material for: Natural Polyphenols Inhibit the Dimerization of the SARS-CoV-2 Main Protease: The Case of Fortunellin and Its Structural Analogs
Source: Molecules. 2021 Oct 7;26(19):6068. doi: 10.3390/molecules26196068 (PMC8512273; doi:10.3390/molecules26196068)
Supplement: Supplementary file 1 [file molecules-26-06068-s001.zip]

Archive with 1 entries (1 files):
- molecules-1356669-supplementary.pdf
